# Supplementary material for: Towards an Adoption Framework for Patient Access to Electronic Health Records: Systematic Literature Mapping Study
Source: JMIR Med Inform. 2020 Mar 30;8(3):e15150. doi: 10.2196/15150 (PMC7154932; doi:10.2196/15150)
Supplement: Multimedia Appendix 1 [file medinform_v8i3e15150_app1.txt]

### ### ### ### ### ### ### ### ### ### ### ### ### ### ### ###
#
# Appendix A: R script. 
#
#  van Mens HJT, Duijm RD, Nienhuis R, de Keizer NF, Cornet R.
#  Towards an Adoption Framework for Patient Access to Electronic Health Records.
#  2019.
#
### ### ### ### ### ### ### ### ### ### ### ### ### ### ### ###
#
# Set the path to the folder where the xlsx file is to workingDirectoryPath under #configuration
# Set the name of the xlsx-file to inputFileName under #configuration
#
# Writes an xlsx file in /Tables/[timestamp] CAF paper.xlsx
#
### ### ### ### ### ### ### ### ### ### ### ### ### ### ### ###
#
# Statistics (Excluding the 6 reviews that were used to develop the protocol):
#  Number of reviews, quotes, and mappings
#  Number, percentage, and Kappa of agreement on determinant and outcome categories
#  Number of quotes reviews and number of categories quotes were mapped to
#  Number of categories agreed and disagreed upon
#  Number of unique categories agreed and disagreed upon
#  Median and IQR occurence of number of unique categories agreed and disagreed upon
#
# Tables (Excluding the 6 reviews that were used to develop the protocol):
#  Agreements per category (AgreementPerCategory in output file; Appendix B, Table B.3 in publication)
#  Top 5 agreement on categories (TopAgreement in output file)
#  Top 5 disagreement between categories (TopDisagreement in output file)
#  Frequency of disagreement between certain two categories (Differences in output file)
#
### ### ### ### ### ### ### ### ### ### ### ### ### ### ### ###

#### Configuration ####
workingDirectory <- "C:/Users/"
inputFileName <- "20190227 Review Appendix D Determinants and outcomes.xlsx"

#### Inits ####
library(irr)
library(openxlsx)
library(plyr)

setwd(workingDirectory)
now <- format(Sys.time(), "%Y%m%d%H%M%S")
outputFileName <- paste("Tables/", now, " CAF paper.xlsx", sep = "")
sheet <- read.xlsx(inputFileName, sheet = "Factors", startRow = 2)
mappings <- data.frame(refId = sheet$refId, inCafId1 = sheet$inCafId1, outCafId1 = sheet$outCafId1, 
                       inCafId2 = sheet$inCafId2, outCafId2 = sheet$outCafId2, inCafId3 = sheet$inCafId3, outCafId3 = sheet$outCafId3)
CAF <- read.xlsx(inputFileName, sheet = "CAF", startRow = 1, cols = c(1,2,3,4))

# filter sheet on refId > 9, refId <= 9 are the 6 reviews that we used to develop the protocol
doubleMappings <- subset(mappings, refId > 9)

# filter out mappings of extractions that were eventually excluded
doubleMappings <- subset(doubleMappings, inCafId3 != '0')

#### Analysis ####

# count number of quotes before filtering out the NAs
numberOfQuotes <- length(doubleMappings$refId)

# filter out NAs
doubleMappings <- subset(doubleMappings, !is.na(inCafId1) & !is.na(inCafId2) & !is.na(outCafId1) & !is.na(outCafId2))

#### Differences ####
SortByFrequencyOfCombination <- function(df, columnNameA, columnNameB) {
  combinations <- paste(df[, c(columnNameA)], df[, c(columnNameB)], sep = '-')
  frequencies <- as.data.frame(count(combinations))
  frequencies <- frequencies[order(-frequencies$freq, frequencies$x),]
  equals <- c()
  for(f in frequencies[, 'x']) {
    split <- strsplit(f, "-")
    equals <- append(equals, split[[1]][1] %in% split[[1]][2])
  }
  frequencies$equals <- equals
  return(frequencies)
}
# frequencies of agreements and disagreements on a mapping of quotes to determinant categories between two reviewers
inFreqencies <- SortByFrequencyOfCombination(doubleMappings, "inCafId1", "inCafId2")
# frequencies of agreements and disagreements on a mapping of quotes to outcome categories between two reviewers
outFreqencies <- SortByFrequencyOfCombination(doubleMappings, "outCafId1", "outCafId2")

# frequencies of differences per category: in (determinant) and out (outcome) combined
uniques <- unique(rbind(inFreqencies, outFreqencies)$x) # unique combinations of categories
categoryFrequencies <- data.frame()
for(u in uniques) {
  inFreq <- 0
  outFreq <- 0
  equals <- FALSE
  if(u %in% inFreqencies$x) {
    sub <- subset(inFreqencies, x == u)
    inFreq <- sub$freq
    equals <- sub$equals
  }
  if(u %in% outFreqencies$x) {
    sub <- subset(outFreqencies, x == u)
    outFreq <- sub$freq
    equals <- sub$equals
  }
  categoryFrequencies <- rbind(categoryFrequencies, data.frame(x = u, freq = inFreq + outFreq, equals = equals))
}

# frequences of agreements on a certain category
categoryAgreements <- subset(categoryFrequencies, equals == TRUE)

# a reviewer may choose one category and the second reviewer a second category and in another case it might be the other way around
# we count this as an equal difference, e.g. when reviewer1 choses 7 and reviewer2 choses 21, the is the same as when reviewer1 choses 21 and reviewer2 choses 7
# list of unique differences in and out combined, independent of the order of the reviewers
# "unorderedUniques"
unorderedUniques <- c()
for(u in uniques) {
  split <- strsplit(u, "-")
  a <- split[[1]][1]
  b <- split[[1]][2]
  if(b < a) {
    unorderedUniques <- append(unorderedUniques, paste(b, a, sep = '-'))
  }
  else if (a < b) {
    unorderedUniques <- append(unorderedUniques, u)
  }
}
unorderedUniques <- unique(unorderedUniques)

# frequencies of these unordered categories
# "unorderedCategoryFrequencies"
unorderedCategoryFrequencies <- data.frame()
for(u in unorderedUniques) {
  freq <- 0
  equals <- FALSE
  split <- strsplit(u, "-")
  a <- split[[1]][1]
  b <- split[[1]][2]
  v <- paste(b, a, sep = '-')
  if(u %in% inFreqencies$x) {
    sub <- subset(inFreqencies, x == u)
    freq <- freq + sub$freq
    equals <- sub$equals
  }
  if(v %in% inFreqencies$x) {
    sub <- subset(inFreqencies, x == v)
    freq <- freq + sub$freq
    equals <- sub$equals
  }
  if(u %in% outFreqencies$x) {
    sub <- subset(outFreqencies, x == u)
    freq <- freq + sub$freq
    equals <- sub$equals
  }
  if(v %in% outFreqencies$x) {
    sub <- subset(outFreqencies, x == v)
    freq <- freq + sub$freq
    equals <- sub$equals
  }
  unorderedCategoryFrequencies <- rbind(unorderedCategoryFrequencies, data.frame(x = u, freq = freq, equals = equals))
}

# sort the unordered categories by their frequency
differencesTable <- subset(unorderedCategoryFrequencies[order(-unorderedCategoryFrequencies$freq),], equals == FALSE)
differencesTable <- data.frame(categories = differencesTable$x, frequency = differencesTable$freq)
differencesTable$cumulative <- cumsum(differencesTable$freq)


#### Agreement per category ####
agreementPerCategory <- data.frame()
for(c in CAF$Id) {
  agree <- 0
  disagree <- 0
  inId <- paste(c, "-", sep = "")
  outId <- paste("-", c, sep = "")
  categoryAgreementsN <- length(categoryAgreements$x)
  for (i in 1:categoryAgreementsN) {
    if (startsWith(as.character(categoryAgreements$x[i]), inId) || endsWith(as.character(categoryAgreements$x[i]), outId)) {
      agree = agree + categoryAgreements$freq[i] * 2
    }
  }
  disagreesN <- length(unorderedCategoryFrequencies$x)
  for (i in 1:disagreesN) {
    if (startsWith(as.character(unorderedCategoryFrequencies$x[i]), inId) || endsWith(as.character(unorderedCategoryFrequencies$x[i]), outId)) {
      disagree = disagree + unorderedCategoryFrequencies$freq[i]
    }
  }
  count <- agree + disagree
  if (count != 0) {
    proportion <- round(agree / (agree + disagree) * 100, digits = 1)
    propdisagree <- round(disagree / (agree + disagree) * 100, digits = 1)
    agreePercent <- paste(agree, " (", proportion, ")", sep = "")
    disagreePercent <- paste(disagree, " (", propdisagree, ")", sep = "")
  }
  else {
    proportion <- ""
    propdisagree <- ""
    agreePercent <- ""
    disagreePercent <- ""
  }
  agreementPerCategory <- rbind(agreementPerCategory, data.frame(
    id = c, agree = agree, disagree = disagree, total = count, proportion = proportion, propdisagree = propdisagree,
    agreePercent = agreePercent, disagreePercent = disagreePercent))
}

topAgreement <- agreementPerCategory[order(-as.numeric(agreementPerCategory$proportion)), ]
topAgreement <- subset(topAgreement, total >= 10)[1:5,]
topDisagreement <- agreementPerCategory[order(-as.numeric(agreementPerCategory$propdisagree)), ]
topDisagreement <- subset(topDisagreement, total >= 10)[1:5,]

#### Statistics ####

# function to add a row to a dataframe with all the statistics
statistics <- c()
AddStatistic <- function(statistic, description, value, unit) {
  statistics <- rbind(statistics, 
                      data.frame(statistic = c(statistic), 
                                 description = c(description), 
                                 value = c(as.character(value)), 
                                 unit = c(unit)))
  return(statistics)
}

WriteNumberAndPercentage <- function(number, total) {
  n = as.character(number)
  percentage = as.character(round(number / total * 100, digits = 1))
  return(paste(n, " (", percentage, ")", sep = ""))
}

WriteMedianAndIqr <- function(vector) {
  q1 <- as.character(quantile(vector, 0.25))
  q2 <- as.character(median(vector))
  q3 <- as.character(quantile(vector, 0.75))
  return(paste(q2, " (", q1, "-", q3, ")", sep = ""))
}

numberOfReviews <- length(unique(doubleMappings$refId))

statistics <- AddStatistic("Number of reviews",
                           "The number of reviews after developing the protocol",
                           numberOfReviews,
                           "n")

numberOfQuotesWithoutNAs <- length(doubleMappings$refId)
statistics <- AddStatistic("Number of quotes without mappings to NA",
                           "Number of quotes that were mapped by both of the reviewers",
                           numberOfQuotesWithoutNAs,
                           "n")
statistics <- AddStatistic("Number of mappings without NAs",
                           "Number of mappings of the quotes to CAF-categories, without NAs",
                           numberOfQuotesWithoutNAs * 2,
                           "n")

determinantKappa <- kappa2(data.frame(doubleMappings$inCafId1, doubleMappings$inCafId2), "unweighted")$value
outcomeKappa <- kappa2(data.frame(doubleMappings$outCafId1, doubleMappings$outCafId2), "unweighted")$value
determinantAgreement <- length(subset(doubleMappings, inCafId1 == inCafId2)$inCafId1)
outcomeAgreement <- length(subset(doubleMappings, outCafId1 == outCafId2)$outCafId1)
determinantsPercentageWithoutNAs <- round(length(subset(doubleMappings, inCafId1 == inCafId2)$inCafId1) / numberOfQuotesWithoutNAs * 100, digits = 1)
outcomesPercentageWithoutNAs <- round(length(subset(doubleMappings, outCafId1 == outCafId2)$outCafId1) / numberOfQuotesWithoutNAs * 100, digits = 1)

statistics <- AddStatistic("Number determinants agreed", 
                           "Number of quotes to determinants agreed upon",
                           determinantAgreement,
                           "n")
statistics <- AddStatistic("Percentage determinants",
                           "Percentage of the mapping of quotes to determinants excluding NAs",
                           determinantsPercentageWithoutNAs,
                           "%")
statistics <- AddStatistic("Kappa determinants",
                           "Kappa of the mapping of quotes to determinants",
                           round(determinantKappa, digits = 2),
                           "")
statistics <- AddStatistic("Number outcomes agreed",
                           "Number of quotes to outcomes agreed upon",
                           outcomeAgreement,
                           "n")
statistics <- AddStatistic("Percentage outcomes",
                           "Percentage of the mapping of quotes to outcomes excluding NAs",
                           outcomesPercentageWithoutNAs,
                           "%")
statistics <- AddStatistic("Kappa outcomes",
                           "Kappa of the mapping of quotes to outcomes",
                           round(outcomeKappa, digits = 2),
                           "")

numberOfCategoriesAgreedUpon <- length(subset(agreementPerCategory, agree != 0)$id)
numberOfCategoriesDisagreedUpon <- length(subset(agreementPerCategory, disagree != 0)$id)

statistics <- AddStatistic("Categories agreed upon",
                           "Number and percentage of categories that were agreed upon", 
                           WriteNumberAndPercentage(numberOfCategoriesAgreedUpon, 45),
                           "n(%)")
statistics <- AddStatistic("Categories disagreed upon", 
                           "Number and percentage of categories that were disagreed upon", 
                           WriteNumberAndPercentage(numberOfCategoriesDisagreedUpon, 45),
                           "n(%)")

mappingsAgreed <- sum(agreementPerCategory$agree)
mappingsDisagreed <- sum(agreementPerCategory$disagree)
totalMappings <- sum(agreementPerCategory$total)

statistics <- AddStatistic("Agreements on mappings to certain categories",
                           "Number of choices agreed per category",
                           WriteMedianAndIqr(subset(agreementPerCategory, agree != 0)$agree),
                           "median (IQR)")
statistics <- AddStatistic("Disagreements on mappings to certain categories",
                           "Number of choices disagreed per category",
                           WriteMedianAndIqr(subset(agreementPerCategory, disagree != 0)$disagree),
                           "median (IQR)")

#### Write output to xlsx-file ####
dir.create(file.path(workingDirectory, "Tables"))
write.xlsx(x = agreementPerCategory, file = outputFileName, sheetName = "AgreementPerCategory") # Table B.3
workbook = loadWorkbook(outputFileName)
addWorksheet(wb = workbook, sheetName = "TopAgreement")
writeData(workbook, sheet = "TopAgreement", x = topAgreement)
addWorksheet(wb = workbook, sheetName = "TopDisagreement")
writeData(workbook, sheet = "TopDisagreement", x = topDisagreement)
addWorksheet(wb = workbook, sheetName = "Differences")
writeData(workbook, sheet = "Differences", x = differencesTable)
addWorksheet(wb = workbook, sheetName = "Statistics")
writeData(workbook, sheet = "Statistics", x = statistics)
saveWorkbook(workbook, outputFileName, overwrite = TRUE)
